# Supplementary material for: Meat-Borne-Parasite: A Nanopore-Based Meta-Barcoding Work-Flow for Parasitic Microbiodiversity Assessment in the Wild Fauna of French Guiana
Source: Curr Issues Mol Biol. 2024 Apr 24;46(5):3810–21. doi: 10.3390/cimb46050237 (PMC11119736; doi:10.3390/cimb46050237)
Supplement: Supplementary file 1 [file cimb-46-00237-s001.zip]

Archive with 2 entries (2 files):
- cimb-2890535-supplementary-Figure S1.pdf
- cimb-2890535-supplementary-Table S1.pdf
